# Supplementary material for: Short-Term Adverse Events and Antibody Response to the BNT162b2 SARS-CoV-2 Vaccine in 4156 Health Care Professionals
Source: Vaccines (Basel). 2022 Mar 13;10(3):439. doi: 10.3390/vaccines10030439 (PMC8950377; doi:10.3390/vaccines10030439)
Supplement: Supplementary file 1 [file vaccines-10-00439-s001.zip]

Archive with 1 entries (1 files):
- vaccines-1593302-supplementary.pdf
